# Supplementary material for: The 30-Day Economic Burden of Newly Diagnosed Complicated Urinary Tract Infections in Medicare Fee-for-Service Patients Who Resided in the Community
Source: Antibiotics (Basel). 2022 Apr 26;11(5):578. doi: 10.3390/antibiotics11050578 (PMC9137853; doi:10.3390/antibiotics11050578)
Supplement: Supplementary file 1 [file antibiotics-11-00578-s001.zip]

Archive with 1 entries (1 files):
- antibiotics-1671893-supplementary.pdf
